# Supplementary material for: Atlas of phosphoinositide signatures in the retina identifies heterogeneity between cell types
Source: PNAS Nexus. 2023 Mar 3;2(3):pgad063. doi: 10.1093/pnasnexus/pgad063 (PMC10062291; doi:10.1093/pnasnexus/pgad063)
Supplement: pgad063_Supplementary_Data [file pgad063_supplementary_data.zip]

Archive with 2 entries (2 files):
- PNASNEXUS-PNASNEXUS-2023-00064-T-s01.pdf
- PNASNEXUS-PNASNEXUS-2023-00064-T-s02.csv
