# Supplementary material for: Atlas of phosphoinositide signatures in the retina identifies heterogeneity between cell types
Source: PNAS Nexus. 2023 Mar 3;2(3):pgad063. doi: 10.1093/pnasnexus/pgad063 (PMC10062291; doi:10.1093/pnasnexus/pgad063)
Supplement: pgad063_Supplementary_Data [file pgad063_supplementary_data.zip › PNASNEXUS-PNASNEXUS-2023-00064-T-s02.csv]

	GENES	ROD_MEAN	ROD_SEM	ROD_Pvalue	CONE_MEAN	CONE_SEM	CONE_Pvalue	MG_MEAN	MG_SEM	MG_Pvalue	RPE_MEAN	RPE_SEM	RPE_Pvalue	RGC_MEAN	RGC_SEM	RGC_Pvalue	OPT_MEAN	OPT_SEM	OPT_Pvalue	ROD_diffexpressed	ROD_delabel	RODUP	RODDOWN	RODNO	CONE_diffexpressed	CONE_delabel	CONEUP	CONEDOWN	CONENO	MG_diffexpressed	MG_delabel	MGUP	MGDOWN	MGNO	RPE_diffexpressed	RPE_delabel	RPEUP	RPEDOWN	RPENO	RGC_diffexpressed	RGC_delabel	RGCUP	RGCDOWN	RGCNO	OPT_diffexpressed	OPT_delabel	OPTUP	OPTDOWN	OPTNO
1	Pik3ca	3.9223	0.29671	0.008438	4.79254	0.68302	0.03026	1.04531	0.37493	0.918615	0.065157718	0.009980823	0.00249	5.44274	1.43848	0.036883	5.04367	4.85321	0.451659	UP	Pik3ca	Pik3ca	NA	NA	UP	Pik3ca	Pik3ca	NA	NA	NO	NA	NA	NA	Pik3ca	DOWN	Pik3ca	NA	Pik3ca	NA	UP	Pik3ca	Pik3ca	NA	NA	NO	NA	NA	NA	Pik3ca
2	Pik3cb	4.28134	0.28547	0.002679	2.56081	0.30031	0.02937	1.43619	0.19444	0.191732	3.282435612	0.335075064	0.003494	3.00075	0.28332	0.002636	0.60574	0.14837	0.085286	UP	Pik3cb	Pik3cb	NA	NA	UP	Pik3cb	Pik3cb	NA	NA	NO	NA	NA	NA	Pik3cb	UP	Pik3cb	Pik3cb	NA	NA	UP	Pik3cb	Pik3cb	NA	NA	NO	NA	NA	NA	Pik3cb
3	Pik3cg	4.74986	0.86395	0.045599	1.5559	0.16881	0.064114	1.614	0.4633	0.281585	0.263102432	0.017994527	0.000997	8.98633	1.33547	0.004266	0.48736	0.03374	0.222822	UP	Pik3cg	Pik3cg	NA	NA	NO	NA	NA	NA	Pik3cg	NO	NA	NA	NA	Pik3cg	DOWN	Pik3cg	NA	Pik3cg	NA	UP	Pik3cg	Pik3cg	NA	NA	NO	NA	NA	NA	Pik3cg
4	Pik3cd	0.10803	0.0297	0.014617	0.04106	0.05436	0.000483	1.93198	0.3979	0.080673	0.065652817	0.009786415	0.00634	2.05877	0.77863	0.254909	4.13728	0.82581	0.104838	DOWN	Pik3cd	NA	Pik3cd	NA	DOWN	Pik3cd	NA	Pik3cd	NA	NO	NA	NA	NA	Pik3cd	DOWN	Pik3cd	NA	Pik3cd	NA	NO	NA	NA	NA	Pik3cd	NO	NA	NA	NA	Pik3cd
5	Pik3c2a	1.11239	0.1257	0.585304	1.55836	0.11434	0.020567	0.31125	0.02771	0.000437	0.00099063	6.44E-05	0.000311	0.1995	0.03023	0.002041	0	0	0.04403	NO	NA	NA	NA	Pik3c2a	UP	Pik3c2a	Pik3c2a	NA	NA	DOWN	Pik3c2a	NA	Pik3c2a	NA	DOWN	Pik3c2a	NA	Pik3c2a	NA	DOWN	Pik3c2a	NA	Pik3c2a	NA	DOWN	Pik3c2a	NA	Pik3c2a	NA
6	Pik3c2b	0.69955	0.15195	0.256081	2.81927	0.24308	0.010607	0.58615	0.31952	0.369299	2.561903805	0.136637344	0.007599	4.20377	0.84669	0.022738	6.72703	0.6926	0.001351	NO	NA	NA	NA	Pik3c2b	UP	Pik3c2b	Pik3c2b	NA	NA	NO	NA	NA	NA	Pik3c2b	UP	Pik3c2b	Pik3c2b	NA	NA	UP	Pik3c2b	Pik3c2b	NA	NA	UP	Pik3c2b	Pik3c2b	NA	NA
7	Pik3c2g	0.07714	0.01537	0.023268	0.4998	0.03667	0.125708	0.21201	0.02083	0.004836	0	0	0.000607	2.77999	1.06929	0.172709	0	0	0.000178	DOWN	Pik3c2g	NA	Pik3c2g	NA	NO	NA	NA	NA	Pik3c2g	DOWN	Pik3c2g	NA	Pik3c2g	NA	DOWN	Pik3c2g	NA	Pik3c2g	NA	NO	NA	NA	NA	Pik3c2g	DOWN	Pik3c2g	NA	Pik3c2g	NA
8	Pik3c3	2.74285	0.07037	0.013236	1.4751	0.31527	0.26929	1.77346	0.16498	0.010233	1.111904469	0.055613525	0.167246	1.76422	0.22446	0.03213	2.92257	0.10477	0.001985	UP	Pik3c3	Pik3c3	NA	NA	NO	NA	NA	NA	Pik3c3	UP	Pik3c3	Pik3c3	NA	NA	NO	NA	NA	NA	Pik3c3	UP	Pik3c3	Pik3c3	NA	NA	UP	Pik3c3	Pik3c3	NA	NA
9	Pik3r1	0.46491	0.0464	0.00666	1.87384	0.13749	0.022846	0.66043	0.06869	0.123163	0	0	5.70E-05	0.27938	0.67299	0.35016	0.01136	0.00065	0.002606	DOWN	Pik3r1	NA	Pik3r1	NA	UP	Pik3r1	Pik3r1	NA	NA	NO	NA	NA	NA	Pik3r1	DOWN	Pik3r1	NA	Pik3r1	NA	NO	NA	NA	NA	Pik3r1	DOWN	Pik3r1	NA	Pik3r1	NA
10	Pik3r2	3.177002	0.317522	0.00964	0.27886	0.05468	0.000855	0.38151	0.06717	0.02636	0.09846954	0.017843155	2.30E-05	0.80332	0.2112	0.412183	1.15721	0.30122	0.673254	UP	Pik3r2	Pik3r2	NA	NA	DOWN	Pik3r2	NA	Pik3r2	NA	DOWN	Pik3r2	NA	Pik3r2	NA	DOWN	Pik3r2	NA	Pik3r2	NA	NO	NA	NA	NA	Pik3r2	NO	NA	NA	NA	Pik3r2
11	Pik3r3	0.84079	0.11295	0.299336	0.53324	0.14268	0.062746	0.27718	0.05474	0.007086	0.10360223	0.007180287	7.00E-05	0.8348	0.0939	0.203301	1.32882	0.78158	0.703685	NO	NA	NA	NA	Pik3r3	NO	NA	NA	NA	Pik3r3	DOWN	Pik3r3	NA	Pik3r3	NA	DOWN	Pik3r3	NA	Pik3r3	NA	NO	NA	NA	NA	Pik3r3	NO	NA	NA	NA	Pik3r3
12	Pik3r4	2.934305	0.153765	0.001411	1.60392	0.65246	0.452733	0.09697	0.01276	0.00035	0.960307154	0.157088684	0.838323	0.91226	0.1204	0.546187	1.34957	0.13744	0.079238	UP	Pik3r4	Pik3r4	NA	NA	NO	NA	NA	NA	Pik3r4	DOWN	Pik3r4	NA	Pik3r4	NA	NO	NA	NA	NA	Pik3r4	NO	NA	NA	NA	Pik3r4	NO	NA	NA	NA	Pik3r4
13	Pik3r5	0.0363	0.01066	0.014365	0.16672	0.07069	0.040276	0.12393	0.074	0.000393	0.032238383	0.007418984	0.003505	0.53789	0.39955	0.360469	8.17319	0.95765	0.001726	DOWN	Pik3r5	NA	Pik3r5	NA	DOWN	Pik3r5	NA	Pik3r5	NA	DOWN	Pik3r5	NA	Pik3r5	NA	DOWN	Pik3r5	NA	Pik3r5	NA	NO	NA	NA	NA	Pik3r5	UP	Pik3r5	Pik3r5	NA	NA
14	Pik3r6	0.04471	0.00705	0.028087	4.09998	0.99008	0.087091	3.75496	0.36665	0.001812	4.087154963	0.789542555	0.017589	2.20785	0.20419	0.019313	8.85174	0.57605	0.000173	DOWN	Pik3r6	NA	Pik3r6	NA	NO	NA	NA	NA	Pik3r6	UP	Pik3r6	Pik3r6	NA	NA	UP	Pik3r6	Pik3r6	NA	NA	UP	Pik3r6	Pik3r6	NA	NA	UP	Pik3r6	Pik3r6	NA	NA
15	Pik3ip1	0.09622	0.01148	0.002986	3.75981	0.46963	0.016751	0.83193	0.10408	0.449021	0.38344104	0.089530539	0.003992	10.25284	1.0236	0.000956	0.23046	0.10339	0.262574	DOWN	Pik3ip1	NA	Pik3ip1	NA	UP	Pik3ip1	Pik3ip1	NA	NA	NO	NA	NA	NA	Pik3ip1	DOWN	Pik3ip1	NA	Pik3ip1	NA	UP	Pik3ip1	Pik3ip1	NA	NA	NO	NA	NA	NA	Pik3ip1
16	Pi4k2a	1.65481	0.12679	0.022421	1.05912	0.18611	0.806863	0.46264	0.04129	0.056675	2.229029999	0.140843382	0.001736	0.0191	0.00191	0.00014	0	0	0.363156	UP	Pi4k2a	Pi4k2a	NA	NA	NO	NA	NA	NA	Pi4k2a	NO	NA	NA	NA	Pi4k2a	UP	Pi4k2a	Pi4k2a	NA	NA	DOWN	Pi4k2a	NA	Pi4k2a	NA	NO	NA	NA	NA	Pi4k2a
17	Pi4k2b	1.27073	0.25039	0.431932	2.2001	0.18227	0.00813	4.30611	2.02389	0.243406	0	0	0.000147	0	0	9.00E-06	0	0	0.000325	NO	NA	NA	NA	Pi4k2b	UP	Pi4k2b	Pi4k2b	NA	NA	NO	NA	NA	NA	Pi4k2b	DOWN	Pi4k2b	NA	Pi4k2b	NA	DOWN	Pi4k2b	NA	Pi4k2b	NA	DOWN	Pi4k2b	NA	Pi4k2b	NA
18	Pi4kca	0.03514	0.02979	0.035499	0	0	0.065511	0	0	0.026737	52.34619908	5.435209267	0.000701	0.02232	0.00808	0.005723	0	0	2.10E-05	DOWN	Pi4kca	NA	Pi4kca	NA	NO	NA	NA	NA	Pi4kca	DOWN	Pi4kca	NA	Pi4kca	NA	UP	Pi4kca	Pi4kca	NA	NA	DOWN	Pi4kca	NA	Pi4kca	NA	DOWN	Pi4kca	NA	Pi4kca	NA
19	Pi4kcb	2.463734	0.124821	0.001012	0.29701	0.04362	0.000297	0.1663	0.01697	0.003563	0	0	9.10E-05	0.11301	0.10575	0.003691	0.44433	1.0753	0.63274	UP	Pi4kcb	Pi4kcb	NA	NA	DOWN	Pi4kcb	NA	Pi4kcb	NA	DOWN	Pi4kcb	NA	Pi4kcb	NA	DOWN	Pi4kcb	NA	Pi4kcb	NA	DOWN	Pi4kcb	NA	Pi4kcb	NA	NO	NA	NA	NA	Pi4kcb
20	Pip5k1a	1.64823	0.28586	0.138238	2.19346	0.36199	0.077891	0.92525	0.15968	0.69554	0.981748065	0.150008908	0.921536	0.71889	0.08821	0.087387	5.15842	1.88621	0.09284	NO	NA	NA	NA	Pip5k1a	NO	NA	NA	NA	Pip5k1a	NO	NA	NA	NA	Pip5k1a	NO	NA	NA	NA	Pip5k1a	NO	NA	NA	NA	Pip5k1a	NO	NA	NA	NA	Pip5k1a
21	Pip5k1b	0.26915	0.02383	0.004646	2.38964	0.2147	0.019844	6.3821	0.91628	0.004213	26.50116346	2.785986236	0.000793	1.04544	0.28332	0.882103	0.69681	0.14725	0.188182	DOWN	Pip5k1b	NA	Pip5k1b	NA	UP	Pip5k1b	Pip5k1b	NA	NA	UP	Pip5k1b	Pip5k1b	NA	NA	UP	Pip5k1b	Pip5k1b	NA	NA	NO	NA	NA	NA	Pip5k1b	NO	NA	NA	NA	Pip5k1b
22	Pip5k1c	1.69936	0.06144	0.09711	0.23421	0.03617	0.000238	0.11097	0.01167	3.40E-05	0.027706448	0.001665232	1.40E-05	0.62089	0.04532	0.002517	1.32889	0.09087	0.042328	NO	NA	NA	NA	Pip5k1c	DOWN	Pip5k1c	NA	Pip5k1c	NA	DOWN	Pip5k1c	NA	Pip5k1c	NA	DOWN	Pip5k1c	NA	Pip5k1c	NA	DOWN	Pip5k1c	NA	Pip5k1c	NA	NO	NA	NA	NA	Pip5k1c
23	Pip5k2a	1.77521	0.19249	0.040927	2.39574	0.18734	0.007519	0.40167	0.19763	0.042795	0.229619354	0.04588778	0.000749	1.6216	0.13073	0.01282	1.01046	0.08267	0.93775	UP	Pip5k2a	Pip5k2a	NA	NA	UP	Pip5k2a	Pip5k2a	NA	NA	DOWN	Pip5k2a	NA	Pip5k2a	NA	DOWN	Pip5k2a	NA	Pip5k2a	NA	UP	Pip5k2a	Pip5k2a	NA	NA	NO	NA	NA	NA	Pip5k2a
24	Pip5k2b	0.09318	0.01431	0.008399	0.12041	0.32793	0.112777	0.00259	0.00028	3.50E-05	0	0	0.000101	4.01498	0.03023	2.00E-06	2.95243	0.2855	0.002532	DOWN	Pip5k2b	NA	Pip5k2b	NA	NO	NA	NA	NA	Pip5k2b	DOWN	Pip5k2b	NA	Pip5k2b	NA	DOWN	Pip5k2b	NA	Pip5k2b	NA	UP	Pip5k2b	Pip5k2b	NA	NA	UP	Pip5k2b	Pip5k2b	NA	NA
25	Pip5k2c	2.10906	0.55146	0.178509	0.59492	0.06127	0.029021	0.35417	0.12045	0.006681	2.951493451	0.24522257	0.001454	0.57736	0.04711	0.006345	3.02795	0.6539	0.038161	NO	NA	NA	NA	Pip5k2c	DOWN	Pip5k2c	NA	Pip5k2c	NA	DOWN	Pip5k2c	NA	Pip5k2c	NA	UP	Pip5k2c	Pip5k2c	NA	NA	DOWN	Pip5k2c	NA	Pip5k2c	NA	UP	Pip5k2c	Pip5k2c	NA	NA
26	Pip5k3	3.02365	0.23912	0.006347	1.78897	0.26266	0.080867	0.5535	0.06017	0.006589	1.28596904	0.07056048	0.065945	0.27364	0.05741	0.003827	0	0	0.000739	UP	Pip5k3	Pip5k3	NA	NA	NO	NA	NA	NA	Pip5k3	DOWN	Pip5k3	NA	Pip5k3	NA	NO	NA	NA	NA	Pip5k3	DOWN	Pip5k3	NA	Pip5k3	NA	DOWN	Pip5k3	NA	Pip5k3	NA
27	Pten	1.28369	0.08555	0.242302	0.97916	0.18425	0.927332	0.44887	0.0773	0.011249	0.091244663	0.00823903	2.10E-05	0.22301	0.02181	1.10E-05	0.89852	0.06164	0.285725	NO	NA	NA	NA	Pten	NO	NA	NA	NA	Pten	DOWN	Pten	NA	Pten	NA	DOWN	Pten	NA	Pten	NA	DOWN	Pten	NA	Pten	NA	NO	NA	NA	NA	Pten
28	Mtm1	0.4784	0.06097	0.003671	1.17207	0.093	0.336911	0.20123	0.07409	0.01973	0.602579794	0.069821491	0.111978	0.69667	0.1158	0.107677	6.31265	1.34697	0.017096	DOWN	Mtm1	NA	Mtm1	NA	NO	NA	NA	NA	Mtm1	DOWN	Mtm1	NA	Mtm1	NA	NO	NA	NA	NA	Mtm1	NO	NA	NA	NA	Mtm1	UP	Mtm1	Mtm1	NA	NA
29	Mtmr2	3.11006	0.08653	0.001342	0.79443	0.05913	0.054543	0.3395	0.04205	0.007932	0.315402014	0.136325259	0.008676	1.35854	0.12716	0.064048	2.05335	1.17757	0.422938	UP	Mtmr2	Mtmr2	NA	NA	NO	NA	NA	NA	Mtmr2	DOWN	Mtmr2	NA	Mtmr2	NA	DOWN	Mtmr2	NA	Mtmr2	NA	NO	NA	NA	NA	Mtmr2	NO	NA	NA	NA	Mtmr2
30	Mtmr3	2.20613	0.11455	0.001486	0.98434	0.22857	0.952451	0.65917	0.08612	0.131404	1.570488569	0.290861069	0.124228	0.85823	0.17812	0.525188	1.6832	0.17105	0.017491	UP	Mtmr3	Mtmr3	NA	NA	NO	NA	NA	NA	Mtmr3	NO	NA	NA	NA	Mtmr3	NO	NA	NA	NA	Mtmr3	NO	NA	NA	NA	Mtmr3	UP	Mtmr3	Mtmr3	NA	NA
31	Mtmr4	2.55998	0.125753	0.002623	0.11732	0.04213	0.000354	0.08973	0.02581	2.50E-05	0.01848744	0.05236164	0.000672	0.76305	0.19867	0.343165	6.71966	0.72568	0.001666	UP	Mtmr4	Mtmr4	NA	NA	DOWN	Mtmr4	NA	Mtmr4	NA	DOWN	Mtmr4	NA	Mtmr4	NA	DOWN	Mtmr4	NA	Mtmr4	NA	NO	NA	NA	NA	Mtmr4	UP	Mtmr4	Mtmr4	NA	NA
32	Mtmr5	1.0352	0.09057	0.818864	1.43144	0.14029	0.071626	0.52582	0.09711	0.020102	0.446555542	0.06415743	0.008228	1.21262	0.15581	0.28758	1.28014	0.32061	0.447215	NO	NA	NA	NA	Mtmr5	NO	NA	NA	NA	Mtmr5	DOWN	Mtmr5	NA	Mtmr5	NA	DOWN	Mtmr5	NA	Mtmr5	NA	NO	NA	NA	NA	Mtmr5	NO	NA	NA	NA	Mtmr5
33	Mtmr6	3.41252	0.41381	0.022045	1.69779	0.27799	0.122433	0.4116	0.05862	0.046192	0.002437073	0.000159206	0.000259	0.78068	0.21918	0.398502	0.14311	0.2596	0.031883	UP	Mtmr6	Mtmr6	NA	NA	NO	NA	NA	NA	Mtmr6	DOWN	Mtmr6	NA	Mtmr6	NA	DOWN	Mtmr6	NA	Mtmr6	NA	NO	NA	NA	NA	Mtmr6	DOWN	Mtmr6	NA	Mtmr6	NA
34	Mtmr7	2.20147	0.12027	0.009757	1.3971	0.34975	0.373923	0.48265	0.10628	0.020589	0	0	0.000525	1.19885	0.17079	0.338781	0.97329	0.23227	0.927789	UP	Mtmr7	Mtmr7	NA	NA	NO	NA	NA	NA	Mtmr7	DOWN	Mtmr7	NA	Mtmr7	NA	DOWN	Mtmr7	NA	Mtmr7	NA	NO	NA	NA	NA	Mtmr7	NO	NA	NA	NA	Mtmr7
35	Mtmr8	0.02208	0.00065	0.009693	2.43653	0.31316	0.043218	0.51987	0.07294	0.141652	0.389762978	0.42431013	0.250157	5.90468	0.87949	0.006533	3.77772	1.74801	0.190319	DOWN	Mtmr8	NA	Mtmr8	NA	UP	Mtmr8	Mtmr8	NA	NA	NO	NA	NA	NA	Mtmr8	NO	NA	NA	NA	Mtmr8	UP	Mtmr8	Mtmr8	NA	NA	NO	NA	NA	NA	Mtmr8
36	Mtmr14	2.67366	0.22181	0.012448	1.03305	0.21264	0.891422	0.38273	0.11466	0.029587	0.957365634	0.175188521	0.828601	0.28823	0.03047	0.001509	1.39821	0.16661	0.119967	UP	Mtmr14	Mtmr14	NA	NA	NO	NA	NA	NA	Mtmr14	DOWN	Mtmr14	NA	Mtmr14	NA	NO	NA	NA	NA	Mtmr14	DOWN	Mtmr14	NA	Mtmr14	NA	NO	NA	NA	NA	Mtmr14
37	Inpp4a	0.11487	0.0112	0.01277	0.01154	0.03597	7.10E-05	0.00051	0.00014	0.002071	0.005416775	0.002632507	0.001792	1.31573	0.23877	0.325011	0	0	0.062484	DOWN	Inpp4a	NA	Inpp4a	NA	DOWN	Inpp4a	NA	Inpp4a	NA	DOWN	Inpp4a	NA	Inpp4a	NA	DOWN	Inpp4a	NA	Inpp4a	NA	NO	NA	NA	NA	Inpp4a	NO	NA	NA	NA	Inpp4a
38	Inpp4b	0.07075	0.00537	0.03533	0.22386	0.06723	0.003773	0.24758	0.03679	0.000184	0	0	0.000435	0.99673	0.12608	0.983667	0.74144	0.08835	0.150294	DOWN	Inpp4b	NA	Inpp4b	NA	DOWN	Inpp4b	NA	Inpp4b	NA	DOWN	Inpp4b	NA	Inpp4b	NA	DOWN	Inpp4b	NA	Inpp4b	NA	NO	NA	NA	NA	Inpp4b	NO	NA	NA	NA	Inpp4b
39	Tmem55a	1.83763	0.16705	0.034523	1.69924	0.28827	0.135686	0.90163	0.17011	0.627622	2.768456433	0.295671422	0.00412	0.60938	0.12752	0.045972	0.50448	0.11017	0.05551	UP	Tmem55a	Tmem55a	NA	NA	NO	NA	NA	NA	Tmem55a	NO	NA	NA	NA	Tmem55a	UP	Tmem55a	Tmem55a	NA	NA	DOWN	Tmem55a	NA	Tmem55a	NA	NO	NA	NA	NA	Tmem55a
40	Tmem55b	0.26767	0.07075	0.307692	0.25394	0.07808	0.002727	0.24403	0.14893	0.028368	0.620275201	0.113195314	0.106645	0.86285	0.17512	0.535268	0.24059	0.08218	0.000968	NO	NA	NA	NA	Tmem55b	DOWN	Tmem55b	NA	Tmem55b	NA	DOWN	Tmem55b	NA	Tmem55b	NA	NO	NA	NA	NA	Tmem55b	NO	NA	NA	NA	Tmem55b	DOWN	Tmem55b	NA	Tmem55b	NA
41	Synj1	3.74186	0.4362	0.017014	0.47719	0.09018	0.012795	0.20842	0.03329	0.000123	0.1710571	0.01074671	0.000293	0.82012	0.1421	0.369189	3.06322	1.67841	0.286448	UP	Synj1	Synj1	NA	NA	DOWN	Synj1	NA	Synj1	NA	DOWN	Synj1	NA	Synj1	NA	DOWN	Synj1	NA	Synj1	NA	NO	NA	NA	NA	Synj1	NO	NA	NA	NA	Synj1
42	Synj2	0.4361	0.05143	0.067344	0.1929	0.01753	0.033147	0.15493	0.05415	0.000689	0.08082408	0.027494756	0.002936	1.77836	0.19834	0.087561	31.76286	3.78485	0.003235	NO	NA	NA	NA	Synj2	DOWN	Synj2	NA	Synj2	NA	DOWN	Synj2	NA	Synj2	NA	DOWN	Synj2	NA	Synj2	NA	NO	NA	NA	NA	Synj2	UP	Synj2	Synj2	NA	NA
43	Orcl	1.22251	0.12815	0.218366	1.54365	0.17439	0.076002	0.21925	0.02035	0.007648	0.713065527	0.074038338	0.052224	0.35844	0.06535	0.000861	0.39488	0.09022	0.033652	NO	NA	NA	NA	Orcl	NO	NA	NA	NA	Orcl	DOWN	Orcl	NA	Orcl	NA	NO	NA	NA	NA	Orcl	DOWN	Orcl	NA	Orcl	NA	DOWN	Orcl	NA	Orcl	NA
44	Inpp5b	3.9537	0.33191	0.008714	1.95551	0.26831	0.065713	0.49869	0.08755	0.012469	0.270529377	0.02072121	0.000406	0.43762	0.06286	0.001232	2.41311	0.90287	0.198628	UP	Inpp5b	Inpp5b	NA	NA	NO	NA	NA	NA	Inpp5b	DOWN	Inpp5b	NA	Inpp5b	NA	DOWN	Inpp5b	NA	Inpp5b	NA	DOWN	Inpp5b	NA	Inpp5b	NA	NO	NA	NA	NA	Inpp5b
45	Inpp5e	2.35049	0.19968	0.012694	1.97065	0.28234	0.06885	0.83234	0.13117	0.340252	1.302425348	0.241286724	0.293913	1.19648	0.03023	0.020671	7.85111	3.87161	0.151767	UP	Inpp5e	Inpp5e	NA	NA	NO	NA	NA	NA	Inpp5e	NO	NA	NA	NA	Inpp5e	NO	NA	NA	NA	Inpp5e	NO	NA	NA	NA	Inpp5e	NO	NA	NA	NA	Inpp5e
46	Skip	4.30431	0.43243	0.015045	2.49112	0.28059	0.028224	0.94237	0.1117	0.694699	43.84267271	2.797900854	0.000106	0.70179	0.05154	0.082707	0.98963	0.0774	0.961206	UP	Skip	Skip	NA	NA	UP	Skip	Skip	NA	NA	NO	NA	NA	NA	Skip	UP	Skip	Skip	NA	NA	NO	NA	NA	NA	Skip	NO	NA	NA	NA	Skip
47	Ptpmt1	3.8792	0.32415	0.011971	1.34001	0.1337	0.079156	1.00965	0.06199	0.907193	2.380616534	0.229420901	0.006231	0.70576	0.06755	0.014469	2.71323	0.31854	0.010148	UP	Ptpmt1	Ptpmt1	NA	NA	NO	NA	NA	NA	Ptpmt1	NO	NA	NA	NA	Ptpmt1	UP	Ptpmt1	Ptpmt1	NA	NA	NO	NA	NA	NA	Ptpmt1	UP	Ptpmt1	Ptpmt1	NA	NA
48	Sacm1	3.27551	0.26852	0.012471	2.07076	0.11539	0.000971	0.41797	0.03713	0.000725	1.063645924	0.15402418	0.796793	0.50107	0.04294	0.012795	0.94385	0.11065	0.680667	UP	Sacm1	Sacm1	NA	NA	UP	Sacm1	Sacm1	NA	NA	DOWN	Sacm1	NA	Sacm1	NA	NO	NA	NA	NA	Sacm1	DOWN	Sacm1	NA	Sacm1	NA	NO	NA	NA	NA	Sacm1
49	Fig4	1.28002	0.22418	0.344428	0.92211	0.05933	0.419088	0.50461	0.13667	0.057409	0.392888222	0.041306097	0.000728	0.64411	0.06809	0.127229	1.21855	0.10786	0.276155	NO	NA	NA	NA	Fig4	NO	NA	NA	NA	Fig4	NO	NA	NA	NA	Fig4	DOWN	Fig4	NA	Fig4	NA	NO	NA	NA	NA	Fig4	NO	NA	NA	NA	Fig4
50	Vac14	4.88508	0.32939	0.004858	2.43158	0.22984	0.004039	0.5386	0.07485	0.016707	0.620013809	0.045760346	0.006086	1.82826	0.13911	0.006118	0.17281	0.1261	0.011446	UP	Vac14	Vac14	NA	NA	UP	Vac14	Vac14	NA	NA	DOWN	Vac14	NA	Vac14	NA	DOWN	Vac14	NA	Vac14	NA	UP	Vac14	Vac14	NA	NA	DOWN	Vac14	NA	Vac14	NA
51	PITPbeta	1.49785	0.23141	0.180984	1.50026	0.08953	0.010602	0.4183	0.07683	0.008344	0.375531869	0.037518642	0.00138	0.41051	0.03472	0.00012	1.5447	0.27161	0.120268	NO	NA	NA	NA	PITPbeta	NO	NA	NA	NA	PITPbeta	DOWN	PITPbeta	NA	PITPbeta	NA	DOWN	PITPbeta	NA	PITPbeta	NA	DOWN	PITPbeta	NA	PITPbeta	NA	NO	NA	NA	NA	PITPbeta
52	Ipmk	4.00093	0.4491	0.002692	2.72887	0.20976	0.001365	1.42	0.61978	0.536898	0.05226	0.02568	0.000123	0.21833	0.03023	0.000294	3.17523	1.00446	0.096868	UP	Ipmk	Ipmk	NA	NA	UP	Ipmk	Ipmk	NA	NA	NO	NA	NA	NA	Ipmk	DOWN	Ipmk	NA	Ipmk	NA	DOWN	Ipmk	NA	Ipmk	NA	NO	NA	NA	NA	Ipmk
[truncated: 6 more columns]
